# Supplementary material for: A Low-Cost Microfluidic-Based Detection Device for Rapid Identification and Quantification of Biomarkers-Based on a Smartphone
Source: Biosensors (Basel). 2023 Jul 22;13(7):753. doi: 10.3390/bios13070753 (PMC10377552; doi:10.3390/bios13070753)
Supplement: Supplementary file 1 [file biosensors-13-00753-s001.zip]

Archive with 1 entries (1 files):
- biosensors-2436044-supplementary.pdf
